# Supplementary material for: The Determinants of Men’s Health Behaviors: A Cross-Sectional Study Among Public Safety Personnel in Kelantan, Malaysia
Source: Healthcare (Basel). 2025 Jan 31;13(3):291. doi: 10.3390/healthcare13030291 (PMC11817108; doi:10.3390/healthcare13030291)
Supplement: Supplementary file 1 [file healthcare-13-00291-s001.zip]

Archive with 1 entries (1 files):
- healthcare-3404156-supplementary.pdf
